# Supplementary material for: A Laser-Induced Graphene-Titanium(IV) Oxide Composite for Adsorption Enhanced Photodegradation of Methyl Orange
Source: Nanomaterials (Basel). 2023 Mar 5;13(5):947. doi: 10.3390/nano13050947 (PMC10005721; doi:10.3390/nano13050947)
Supplement: Supplementary file 1 [file nanomaterials-13-00947-s001.zip]

Archive with 1 entries (1 files):
- nanomaterials-2235233-supplementary.pdf
